# Supplementary material for: Loneliness as a Public Health Challenge: A Systematic Review and Meta-Analysis to Inform Policy and Practice
Source: Eur J Investig Health Psychol Educ. 2025 Jul 11;15(7):131. doi: 10.3390/ejihpe15070131 (PMC12293955; doi:10.3390/ejihpe15070131)
Supplement: Supplementary file 1 [file ejihpe-15-00131-s001.zip]

Archive with 7 entries (7 files):
- Supplement 1_tables_loneliness scale references.pdf
- Supplement 2_Risk of Bias overall results, Figures S1 and S2.pdf
- Supplement 3_Follow-up Forest plot, Figure S3.pdf
- Supplement 4_Forest plots of the five sensitivity analyses, Figures S4-S8.pdf
- Supplement 5_Funnel plots, Figures S9 and S10.pdf
- Supplement 6_Forest plots of the subgroup analyses, Figures S11 – S15.pdf
- Supplement 7_Association between gender and intervention efficacy, Figure S16.png
